# Supplementary material for: Chromosome compartments on the inactive X guide TAD formation independently of transcription during X-reactivation
Source: Nat Commun. 2021 Jun 9;12:3499. doi: 10.1038/s41467-021-23610-1 (PMC8190187; doi:10.1038/s41467-021-23610-1)
Supplement: Supplementary file 4 — Source Data [file 41467_2021_23610_MOESM4_ESM.xlsx]

## Sheet: Norm. data
sample	target	percent Gapdh	relative expression	biological replicate
Control LNA	Jpx	0.00143522	1	1
Jpx LNA	Jpx	0.000114747	0.0799508	1
Xist LNA	Jpx	0.00177244	1.23496	1
Control LNA	Xist	0.0966252	1	1
Jpx LNA	Xist	0.00910132	0.0941919	1
Xist LNA	Xist	0.00201167	0.0208193	1
Control LNA	Jpx	0.00290544	1	2
Jpx LNA	Jpx	0.000212599	0.0731728	2
Xist LNA	Jpx	0.00161803	0.556897	2
Control LNA	Xist	0.177729	1	2
Jpx LNA	Xist	0.0457795	0.257581	2
Xist LNA	Xist	0.00502267	0.0282603	2
Control LNA	Jpx	0.00108919	1	3
Jpx LNA	Jpx	0.000139073	0.127685	3
Xist LNA	Jpx	0.00133614	1.22673	3
Control LNA	Xist	0.0996327	1	3
Jpx LNA	Xist	0.0304613	0.305736	3
Xist LNA	Xist	0.00348047	0.034933	3
Control LNA	Jpx	0.00182252	1	4
Jpx LNA	Jpx	0.000201605	0.110619	4
Xist LNA	Jpx	0.00171357	0.940223	4
Control LNA	Xist	0.139471	1	4
Jpx LNA	Xist	0.034827	0.249708	4
Xist LNA	Xist	0.00195108	0.0139892	4

## Sheet: Raw data repl. 1
sample	target	primer efficiency	CT	technical replicate
Control LNA	Gapdh	1.93	17.2041	1
Xist LNA	Gapdh	1.93	17.4939	1
Jpx LNA	Gapdh	1.93	17.2068	1
Control LNA	Xist	1.96	20.9052	1
Xist LNA	Xist	1.96	26.6079	1
Jpx LNA	Xist	1.96	23.8976	1
Control LNA	Jpx	2	26.5571	1
Xist LNA	Jpx	2	26.5585	1
Jpx LNA	Jpx	2	30.5198	1
Control LNA	Gapdh	1.93	17.4842	1
Xist LNA	Gapdh	1.93	17.4631	1
Jpx LNA	Gapdh	1.93	17.5029	1
Control LNA	Xist	1.96	20.4836	1
Xist LNA	Xist	1.96	26.4582	1
Jpx LNA	Xist	1.96	24.1294	1
Control LNA	Jpx	2	27.5038	1
Xist LNA	Jpx	2	26.7478	1
Jpx LNA	Jpx	2	29.6442	1
Control LNA	Gapdh	1.93	13.7663	1
Xist LNA	Gapdh	1.93	17.454	1
Jpx LNA	Gapdh	1.93	14.5394	1
Control LNA	Xist	1.96	20.9604	1
Xist LNA	Xist	1.96	27.224	1
Jpx LNA	Xist	1.96	23.7623	1
Control LNA	Jpx	2	27.2811	1
Xist LNA	Jpx	2	26.8578	1
Jpx LNA	Jpx	2	29.8203	1
Control LNA	Gapdh	1.93	17.2041	2
Xist LNA	Gapdh	1.93	17.4939	2
Jpx LNA	Gapdh	1.93	17.2068	2
Control LNA	Xist	1.96	20.9052	2
Xist LNA	Xist	1.96	26.6079	2
Jpx LNA	Xist	1.96	23.8976	2
Control LNA	Jpx	2	26.5571	2
Xist LNA	Jpx	2	26.5585	2
Jpx LNA	Jpx	2	30.5198	2
Control LNA	Gapdh	1.93	17.4842	2
Xist LNA	Gapdh	1.93	17.4631	2
Jpx LNA	Gapdh	1.93	17.5029	2
Control LNA	Xist	1.96	20.4836	2
Xist LNA	Xist	1.96	26.4582	2
Jpx LNA	Xist	1.96	24.1294	2
Control LNA	Jpx	2	27.5038	2
Xist LNA	Jpx	2	26.7478	2
Jpx LNA	Jpx	2	29.6442	2
Control LNA	Gapdh	1.93	13.7663	2
Xist LNA	Gapdh	1.93	17.454	2
Jpx LNA	Gapdh	1.93	14.5394	2
Control LNA	Xist	1.96	20.9604	2
Xist LNA	Xist	1.96	27.224	2
Jpx LNA	Xist	1.96	23.7623	2
Control LNA	Jpx	2	27.2811	2
Xist LNA	Jpx	2	26.8578	2
Jpx LNA	Jpx	2	29.8203	2

## Sheet: Raw data repl. 2
sample	target	primer efficiency	CT	technical replicate
Control LNA	Gapdh	1.93	18.0265	1
Xist LNA	Gapdh	1.93	18.1787	1
Jpx LNA	Gapdh	1.93	17.9322	1
Control LNA	Xist	1.96	20.8155	1
Xist LNA	Xist	1.96	26.0076	1
Jpx LNA	Xist	1.96	22.633	1
Control LNA	Jpx	2	27.1902	1
Xist LNA	Jpx	2	27.8016	1
Jpx LNA	Jpx	2	30.4378	1
Control LNA	Gapdh	1.93	18.3752	1
Xist LNA	Gapdh	1.93	17.9609	1
Jpx LNA	Gapdh	1.93	17.8579	1
Control LNA	Xist	1.96	20.9788	1
Xist LNA	Xist	1.96	25.2875	1
Jpx LNA	Xist	1.96	23.2783	1
Control LNA	Jpx	2	27.2922	1
Xist LNA	Jpx	2	27.3856	1
Jpx LNA	Jpx	2	31.0603	1
Control LNA	Gapdh	1.93	18.4607	1
Xist LNA	Gapdh	1.93	18.0713	1
Jpx LNA	Gapdh	1.93	17.9803	1
Control LNA	Xist	1.96	20.8845	1
Xist LNA	Xist	1.96	26.2475	1
Jpx LNA	Xist	1.96	22.8099	1
Control LNA	Jpx	2	26.5093	1
Xist LNA	Jpx	2	27.5016	1
Jpx LNA	Jpx	2	30.1711	1
Control LNA	Gapdh	1.93	18.0265	2
Xist LNA	Gapdh	1.93	18.1787	2
Jpx LNA	Gapdh	1.93	17.9322	2
Control LNA	Xist	1.96	20.8155	2
Xist LNA	Xist	1.96	26.0076	2
Jpx LNA	Xist	1.96	22.633	2
Control LNA	Jpx	2	27.1902	2
Xist LNA	Jpx	2	27.8016	2
Jpx LNA	Jpx	2	30.4378	2
Control LNA	Gapdh	1.93	18.3752	2
Xist LNA	Gapdh	1.93	17.9609	2
Jpx LNA	Gapdh	1.93	17.8579	2
Control LNA	Xist	1.96	20.9788	2
Xist LNA	Xist	1.96	25.2875	2
Jpx LNA	Xist	1.96	23.2783	2
Control LNA	Jpx	2	27.2922	2
Xist LNA	Jpx	2	27.3856	2
Jpx LNA	Jpx	2	31.0603	2
Control LNA	Gapdh	1.93	18.4607	2
Xist LNA	Gapdh	1.93	18.0713	2
Jpx LNA	Gapdh	1.93	17.9803	2
Control LNA	Xist	1.96	20.8845	2
Xist LNA	Xist	1.96	26.2475	2
Jpx LNA	Xist	1.96	22.8099	2
Control LNA	Jpx	2	26.5093	2
Xist LNA	Jpx	2	27.5016	2
Jpx LNA	Jpx	2	30.1711	2

## Sheet: Raw data repl. 3
sample	target	primer efficiency	CT	technical replicate
Control LNA	Gapdh	1.93	18.089	1
Xist LNA	Gapdh	1.93	18.1615	1
Jpx LNA	Gapdh	1.93	17.8932	1
Control LNA	Xist	1.96	21.7748	1
Xist LNA	Xist	1.96	26.5886	1
Jpx LNA	Xist	1.96	23.3437	1
Control LNA	Jpx	2	28.1291	1
Xist LNA	Jpx	2	27.5018	1
Jpx LNA	Jpx	2	32.5982	1
Control LNA	Gapdh	1.93	18.2288	1
Xist LNA	Gapdh	1.93	18.1632	1
Jpx LNA	Gapdh	1.93	17.7569	1
Control LNA	Xist	1.96	21.6155	1
Xist LNA	Xist	1.96	26.3496	1
Jpx LNA	Xist	1.96	23.143	1
Control LNA	Jpx	2	28.0771	1
Xist LNA	Jpx	2	27.6784	1
Jpx LNA	Jpx	2	32.5154	1
Control LNA	Gapdh	1.93	18.2313	1
Xist LNA	Gapdh	1.93	17.9481	1
Jpx LNA	Gapdh	1.93	17.8285	1
Control LNA	Xist	1.96	21.6956	1
Xist LNA	Xist	1.96	27.3699	1
Jpx LNA	Xist	1.96	23.1107	1
Control LNA	Jpx	2	28.3618	1
Xist LNA	Jpx	2	27.7137	1
Jpx LNA	Jpx	2	30.8527	1
Control LNA	Gapdh	1.93	18.089	2
Xist LNA	Gapdh	1.93	18.1615	2
Jpx LNA	Gapdh	1.93	17.8932	2
Control LNA	Xist	1.96	21.7748	2
Xist LNA	Xist	1.96	26.5886	2
Jpx LNA	Xist	1.96	23.3437	2
Control LNA	Jpx	2	28.1291	2
Xist LNA	Jpx	2	27.5018	2
Jpx LNA	Jpx	2	32.5982	2
Control LNA	Gapdh	1.93	18.2288	2
Xist LNA	Gapdh	1.93	18.1632	2
Jpx LNA	Gapdh	1.93	17.7569	2
Control LNA	Xist	1.96	21.6155	2
Xist LNA	Xist	1.96	26.3496	2
Jpx LNA	Xist	1.96	23.143	2
Control LNA	Jpx	2	28.0771	2
Xist LNA	Jpx	2	27.6784	2
Jpx LNA	Jpx	2	32.5154	2
Control LNA	Gapdh	1.93	18.2313	2
Xist LNA	Gapdh	1.93	17.9481	2
Jpx LNA	Gapdh	1.93	17.8285	2
Control LNA	Xist	1.96	21.6956	2
Xist LNA	Xist	1.96	27.3699	2
Jpx LNA	Xist	1.96	23.1107	2
Control LNA	Jpx	2	28.3618	2
Xist LNA	Jpx	2	27.7137	2
Jpx LNA	Jpx	2	30.8527	2

## Sheet: Raw data repl. 4
sample	target	primer efficiency	CT	technical replicate
Control LNA	Xist	1.96	19.5811	1
Xist LNA	Xist	1.96	26.5313	1
Jpx LNA	Xist	1.96	21.965	1
Control LNA	Gapdh	1.93	16.8116	1
Xist LNA	Gapdh	1.93	17.2565	1
Jpx LNA	Gapdh	1.93	17.131	1
Control LNA	Jpx	2	25.7824	1
Xist LNA	Jpx	2	26.244	1
Jpx LNA	Jpx	2	29.2463	1
Control LNA	Xist	1.96	19.5781	1
Xist LNA	Xist	1.96	26.4561	1
Jpx LNA	Xist	1.96	22.1668	1
Control LNA	Gapdh	1.93	17.0964	1
Xist LNA	Gapdh	1.93	18.4508	1
Jpx LNA	Gapdh	1.93	17.2517	1
Control LNA	Jpx	2	26.6676	1
Xist LNA	Jpx	2	26.0844	1
Jpx LNA	Jpx	2	28.716	1
Control LNA	Xist	1.96	20.5854	1
Xist LNA	Xist	1.96	26.4004	1
Jpx LNA	Xist	1.96	21.8199	1
Control LNA	Gapdh	1.93	16.8955	1
Xist LNA	Gapdh	1.93	16.8163	1
Jpx LNA	Gapdh	1.93	17.689	1
Control LNA	Jpx	2	26.8021	1
Xist LNA	Jpx	2	26.3902	1
Jpx LNA	Jpx	2	29.4792	1
Control LNA	Xist	1.96	19.5811	2
Xist LNA	Xist	1.96	26.5313	2
Jpx LNA	Xist	1.96	21.965	2
Control LNA	Gapdh	1.93	16.8116	2
Xist LNA	Gapdh	1.93	17.2565	2
Jpx LNA	Gapdh	1.93	17.131	2
Control LNA	Jpx	2	25.7824	2
Xist LNA	Jpx	2	26.244	2
Jpx LNA	Jpx	2	29.2463	2
Control LNA	Xist	1.96	19.5781	2
Xist LNA	Xist	1.96	26.4561	2
Jpx LNA	Xist	1.96	22.1668	2
Control LNA	Gapdh	1.93	17.0964	2
Xist LNA	Gapdh	1.93	18.4508	2
Jpx LNA	Gapdh	1.93	17.2517	2
Control LNA	Jpx	2	26.6676	2
Xist LNA	Jpx	2	26.0844	2
Jpx LNA	Jpx	2	28.716	2
Control LNA	Xist	1.96	20.5854	2
Xist LNA	Xist	1.96	26.4004	2
Jpx LNA	Xist	1.96	21.8199	2
Control LNA	Gapdh	1.93	16.8955	2
Xist LNA	Gapdh	1.93	16.8163	2
Jpx LNA	Gapdh	1.93	17.689	2
Control LNA	Jpx	2	26.8021	2
Xist LNA	Jpx	2	26.3902	2
Jpx LNA	Jpx	2	29.4792	2
